# Supplementary material for: Test-retest reliability of the Performance of Upper Limb (PUL) module for muscular dystrophy patients
Source: PLoS One. 2020 Sep 28;15(9):e0239064. doi: 10.1371/journal.pone.0239064 (PMC7521751; doi:10.1371/journal.pone.0239064)
Supplement: S1 Dataset — (XLSX) [file pone.0239064.s001.xlsx]

## Sheet: Sheet1
		ENTER	SHOULDER				ELBOW									WRIST AND HAND
RIGHT/LEFT	ID	item A	item B	item C	item D	item E	item F	item G	item H	Item I	item J	item K	item L	item M	item N	item O	item P	item Q	item R	item S	item T	item U	item V	TOT
R	1	5	3	2	4	3	3	3	5	5	5	4	4	1	3	4	3	3	3	3	2	2	3	68
R	1	5	3	3	4	3	3	3	5	5	5	4	4	1	3	4	3	3	3	3	2	2	3	69
R	2	3	0	0	0	0	2	3	1	0	0	3	2	1	3	4	3	2	3	3	2	2	3	37
R	2	3	0	0	0	0	2	3	1	0	0	3	3	1	3	4	3	2	3	3	2	2	3	38
R	3	4	1	0	1	0	3	3	4	5	5	4	4	1	4	4	3	3	3	3	2	2	3	58
R	3	4	0	0	0	0	3	3	4	5	5	4	4	1	4	4	3	3	3	3	2	2	3	56
R	4	1	0	0	0	0	1	2	1	0	0	3	2	1	4	4	3	1	3	3	2	2	3	35
R	4	1	0	0	0	0	2	2	1	0	0	3	2	1	4	4	3	1	3	3	2	2	3	36
R	5	1	0	0	0	0	2	2	1	5	0	4	2	1	4	4	3	2	3	3	2	2	3	43
R	5	1	0	0	0	0	2	2	1	5	0	4	2	1	4	4	3	2	3	3	2	2	3	43
R	6	1	0	0	0	0	2	3	1	5	5	4	4	1	4	4	3	2	3	3	2	2	3	51
R	6	1	0	0	0	0	2	3	1	5	5	4	4	1	4	4	3	2	3	3	2	2	3	51
R	7	6	4	3	4	3	3	3	5	5	5	4	4	1	4	4	3	3	3	3	2	2	3	71
R	7	6	4	3	4	4	3	3	5	5	5	4	4	1	4	4	3	4	3	3	2	2	3	73
L	8	3	0	0	0	0	2	2	1	0	0	3	2	0	3	4	2	2	3	3	2	2	3	34
L	8	3	0	0	0	0	2	2	1	0	0	3	1	0	3	3	2	2	3	3	2	2	3	32
L	9	3	0	0	0	0	2	3	1	4	0	4	3	1	4	4	3	0	3	3	2	2	3	42
L	9	2	0	0	0	0	2	3	1	5	0	4	4	1	4	3	3	0	3	3	2	2	3	43
R	10	6	4	4	4	4	3	3	5	5	5	4	4	1	4	4	3	3	3	3	2	2	3	73
R	10	5	4	4	4	4	3	3	5	5	5	4	4	1	4	4	3	4	3	3	2	2	3	74
R	11	2	0	0	0	0	2	3	1	4	0	3	3	1	3	4	2	2	3	3	2	2	3	41
R	11	1	0	0	0	0	3	3	1	5	0	3	3	1	3	4	2	2	3	3	2	2	3	43
R	12	1	0	0	0	0	0	2	1	0	0	0	0	0	3	3	2	0	3	3	2	2	3	24
R	12	1	0	0	0	0	0	2	1	0	0	0	0	0	2	3	2	0	3	2	2	2	3	22
R	13	1	0	0	0	0	0	0	1	0	0	0	0	0	2	3	2	1	1	3	2	2	3	20
R	13	1	0	0	0	0	0	0	1	0	0	0	0	0	2	3	2	1	2	3	2	0	3	19
R	14	6	3	2	3	2	3	3	5	5	5	4	4	1	4	4	3	4	3	3	2	2	3	68
R	14	6	3	3	3	3	3	3	4	5	5	4	4	1	4	4	3	3	3	3	2	2	3	68
R	15	1	0	0	0	0	0	0	0	0	0	0	0	0	2	2	2	1	1	2	2	2	3	17
R	15	1	0	0	0	0	0	0	0	0	0	0	0	0	2	2	2	1	2	3	2	2	3	19
R	16	1	0	0	0	0	0	3	1	0	0	3	2	1	4	4	3	2	3	3	2	2	3	36
R	16	1	0	0	0	0	0	2	0	0	0	1	0	1	4	4	3	2	3	3	2	2	3	30
L	17	1	0	0	0	0	0	3	1	0	0	5	3	1	4	4	3	2	3	3	2	2	3	39
L	17	1	0	0	0	0	0	3	1	4	0	4	3	1	4	4	3	2	3	3	2	2	3	42
L	18	3	0	0	0	0	3	3	3	4	4	4	3	1	4	4	3	2	3	3	2	2	3	51
L	18	3	0	0	0	0	3	3	3	5	5	4	3	1	4	4	3	2	3	3	2	2	3	53
R	19	5	1	0	1	0	3	3	5	5	5	4	4	1	4	4	3	2	3	3	2	2	3	58
R	19	5	1	0	1	0	3	3	4	5	5	4	4	1	4	4	3	2	3	3	2	2	3	57
R	20	1	0	0	0	0	0	2	1	0	0	2	2	1	3	4	3	2	3	3	2	2	3	33
R	20	1	0	0	0	0	0	2	1	0	0	3	1	1	3	3	2	2	3	3	2	2	3	31
L	21	2	0	0	0	0	2	3	1	4	0	4	4	1	4	4	3	2	3	3	2	2	3	45
L	21	2	0	0	0	0	2	3	1	5	0	4	4	1	4	4	3	3	3	3	2	2	3	47
R	22	1	0	0	0	0	0	2	1	0	0	1	1	1	3	4	2	2	2	3	2	2	3	29
R	22	1	0	0	0	0	0	2	1	0	0	2	1	0	3	4	2	0	2	3	2	2	3	27
R	23	1	0	0	0	0	0	3	1	0	0	2	2	1	3	4	3	2	3	3	2	2	3	34
R	23	1	0	0	0	0	0	2	1	0	0	3	1	1	3	4	3	2	3	3	2	2	3	33
R	24	1	0	0	0	0	0	2	1	0	0	1	1	0	3	3	3	2	3	3	2	2	3	29
R	24	1	0	0	0	0	0	2	1	0	0	1	1	0	3	4	2	2	3	3	2	2	3	29
R	25	5	1	0	1	0	3	3	4	5	5	4	4	1	4	4	3	2	3	3	2	2	3	57
R	25	5	1	0	1	0	3	3	4	5	5	4	4	1	4	4	3	2	3	3	2	2	3	57
R	26	6	4	4	4	4	3	3	5	5	5	4	4	1	4	4	3	2	3	3	2	2	3	72
R	26	6	4	4	4	4	3	3	5	5	5	4	4	1	4	4	3	3	3	3	2	2	3	73
R	27	5	4	0	3	2	3	3	5	5	5	4	4	1	3	4	3	2	1	3	2	2	3	62
R	27	4	4	3	3	3	3	3	5	5	5	4	4	1	2	4	3	2	0	3	2	2	3	64
R	28	3	0	0	0	0	2	2	1	4	0	2	0	1	3	3	3	2	3	3	2	2	3	36
R	28	2	0	0	0	0	0	3	1	2	0	2	0	1	4	4	2	2	3	3	2	2	3	34
R	29	1	0	0	0	0	0	0	1	0	0	0	0	0	2	3	2	2	3	3	2	2	3	23
R	29	1	0	0	0	0	0	0	1	0	0	0	0	0	2	3	2	2	3	2	2	2	3	22
R	30	1	0	0	0	0	0	1	1	0	0	0	0	0	1	3	2	2	3	3	2	0	1	19
R	30	1	0	0	0	0	0	0	1	0	0	0	0	0	1	3	2	3	3	3	2	2	1	21
R	31	1	0	0	0	0	0	1	1	0	0	0	0	0	3	2	2	0	3	3	2	2	3	22
R	31	1	0	0	0	0	0	0	1	0	0	0	0	0	2	2	2	0	3	3	2	2	3	20
R	32	1	0	0	0	0	0	0	1	0	0	0	0	0	2	3	2	0	3	3	2	2	3	21
R	32	1	0	0	0	0	0	0	1	0	0	0	0	0	1	3	2	0	3	3	2	2	3	20
